# Supplementary material for: Endocrine disruptors alter social behaviors and indirectly influence social hierarchies via changes in body weight
Source: Environ Health. 2015 Aug 5;14:64. doi: 10.1186/s12940-015-0051-6 (PMC4524022; doi:10.1186/s12940-015-0051-6)
Supplement: Additional file 1: — Performance in sociability test of male mouse offspring exposed perinatally to different plastic additives. Test was done on postnatal week 10. Excel spreadsheet with data (mean, SE, FDR corrected p-value) on behavior parameters, readouts of sociability test, performed on postnatal week 10 with male mice offspring exposed perinatally to one of 4 testing conditions (vehicle only, BDE-47, TBBPA, BPS). (XLSX 17 kb) [file 12940_2015_51_MOESM1_ESM.xlsx]

## Sheet: Table S1
Performance in sociability test of male mouse offspring exposed perinatally to different plastic additives. Test was done on postnatal week 10.
Test Stage	Test Area	Test Readings	Control	BDE-47		BPS		TBBPA
			Mean ± SE	Mean ± SE	p-value (FDR adjusted)	Mean ± SE	p-value (FDR adjusted)	Mean ± SE	p-value (FDR adjusted)
Stage I	Middle Chamber	Total Distance moved, cm	1221.2 ± 64.7	1245.0 ± 61.8	4.51096	1452.3 ± 100.3	0.0704746	1299.9 ± 63.9	0.668462
		Mean velocity, cm/s	9.26 ± 0.29	9.64 ± 0.29	0.560612	10.77 ± 0.54	0.0228661	9.79 ± 0.32	0.311143
		Mean angular velocity, deg/s	131.2 ± 3.5	129.8 ± 4.3	1.3848	134.7 ± 3.2	0.975224	133.6 ± 3.4	0.0605
		Cumulative duration, s	357.1 ± 9.8	367.0 ± 14.6	5.313	366.7 ± 9.9	0.890057	395.9 ± 16.7	1.71325
Stage II	Middle Chamber	Total Distance moved, cm	767.9 ± 52.2	774.7 ± 39.7	17.292	827.9 ± 71.9	1.012	764.3 ± 50.6	13.288
		Mean velocity, cm/s	9.54 ± 0.33	11.25 ± 0.74	0.0654454	10.29 ± 0.27	0.107179	10.49 ± 0.26	0.0335238
		Mean angular velocity, deg/s	401.7 ± 17.7	383.1 ± 11.1	0.589171	387.7 ± 12.7	1.1572	402.3 ± 17.8	129.492
		Cumulative duration, s	82.0 ± 5.8	72.2 ± 3.7	0.1812	80.7 ± 5.8	8.89477	74.9 ± 5.1	0.599704
	Stranger Side Chamber	Total Distance moved, cm	1316.7 ± 150.9	1399.9 ±139.9	2.40032	1271.1 ± 159.8	7.3744	1165.9 ± 81.9	0.633266
		Mean velocity, cm/s	9.04 ± 0.28	9.92 ± 0.28	0.041184	10.17 ± 0.32	0.0143256	9.82 ± 0.24	0.0436452
		Mean angular velocity, deg/s	434.5 ± 16.5	428.3 ± 10.4	3.256	425.5 ± 21.7	3.39559	445.9 ± 12.7	1.49262
		Cumulative duration, s	151.1 ± 16.1	146.1 ± 13.4	5.94733	128.5 ± 13.9	0.41871	124.9 ± 8.9	0.194333
	Empty Side Chamber	Total Distance moved, cm	491.5 ± 62.5	438.6 ± 72.4	1.57608	446.2 ± 53.9	1.45947	431.9 ± 65.2	1.11875
		Mean velocity, cm/s	9.74 ± 0.58	9.03 ± 0.42	0.45913	9.41 ± 0.42	2.10234	9.78 ± 0,42	41.888
		Mean angular velocity, deg/s	493.7 ± 31.3	515.5 ± 26.4	1.54259	540.8 ± 24.7	0.332041	553.8 ± 33.1	0.264
		Cumulative duration, s	53.7 ± 6.1	52.4 ± 7.3	10.764	48.4 ± 5.3	1.09858	47.0 ± 5.5	0.761676
	Stranger Cage Zone	Total Distance moved, cm	1307.7 ± 116.6	1246.6 ± 117.7	1.26538	1409.3 ± 96.9	1.99842	1444.5 ± 113.0	0.233538
		Mean velocity, cm/s	9.51 ± 0.39	9.47 ± 0.35	0.139071	9.96 ± 0.26	0.140324	9.86 ± 0.21	0.484
		Mean angular velocity, deg/s	435.3 ± 19.2	444.7 ± 21.6	1.95	427.1 ± 11.6	0.6105	444.8 ± 12.4	15.0975
		Cumulative duration, s	144.3 ± 12.0	138.6 ± 11.3	11.8932	146.7 ± 9.7	0.472879	153.4 ± 10.3	0.211698
	Empty Cage Zone	Total Distance moved, cm	412.9 ± 63.1	463.9 ± 51.2	2.71543	371.3 ± 65.6	1.02757	317.6 ± 33.3	0.697714
		Mean velocity, cm/s	9.05 ± 0.37	10.11 ± 0.50	24.8688	9.94 ± 0.40	0.517379	9.54 ± 0.34	0.790192
		Mean angular velocity, deg/s	528.4 ± 37.5	508.4 ± 25.1	3.53571	574.9 ± 34.5	2.63267	533.1 ± 22.0	2.2275
		Cumulative duration, s	47.9 ± 6.9	49.0 ± 5.8	3.03187	38.9 ± 5.7	9.636	36.8 ± 4.0	1.31305
Stage III	Middle Chamber	Total Distance moved, cm	687 ± 51.4	733.7 ± 61.1	1.35771	777.2 ± 82.0	0.568857	731.5 ± 73.0	1.75532
		Mean velocity, cm/s	9.65 ± 0.45	9.86 ± 0.55	4.2625	9.62 ± 0.16	31.086	9.87 ± 0.45	3.14671
		Mean angular velocity, deg/s	425.9 ± 14.8	392 ± 13.8	0.122817	417.4 ± 8.3	1.66482	410.4 ± 17.8	1.04569
		Cumulative duration, s	74.6 ± 6.7	79.1 ± 7.1	2.05229	81.5 ± 8.0	1.07486	77.5 ± 8.0	4.716
	Old Stranger Side Chamber	Total Distance moved, cm	1045.9 ± 69.9	951.8 ± 99.1	0.85707	854.6 ± 64.5	0.0589091	1026.8 ± 45.6	6.36706
		Mean velocity, cm/s	8.32 ± 0.20	8.69 ± 0.39	0.748	8.86 ± 0.27	0.134336	8.64 ± 0.19	0.345125
		Mean angular velocity, deg/s	471.3 ± 20.4	482.8 ± 30.8	4.05504	449.4 ± 23.2	0.925913	480.8 ± 21.1	3.66667
		Cumulative duration, s	129.2 ± 6.8	113.1 ± 9.8	0.272	100.9 ± 7.5	0.00913846	125.8 ± 6.2	2.54368
	New Stranger Side Chamber	Total Distance moved, cm	958.1 ± 53.6	981.6 ± 101.8	8.00486	920.7 ± 74.1	2.32185	893.9 ± 44.1	0.577301
		Mean velocity, cm/s	8.65 ± 0.32	8.44 ± 0.32	1.85661	8.46 ± 0.22	1.9008	8.77 ± 0.21	3.80769
		Mean angular velocity, deg/s	468.8 ± 18.5	477.4 ± 27.6	5.59958	462.8 ± 18.6	6.78975	495.5 ± 20.1	0.49982
		Cumulative duration, s	117.0 ± 8.0	118.2 ± 9.5	20.328	112.8 ± 8.5	2.79529	106.5 ± 4.2	0.361263
	Old Stranger Cage Zone	Total Distance moved, cm	385.9 ± 46.7	287.6 ± 47.0	0.184073	187.3 ± 31.8	0.00201527	299.3 ± 45.2	0.249765
		Mean velocity, cm/s	8.25 ± 0.34	8.41 ± 0.48	4.99714	7.73 ± 0.66	0.951176	8.63 ± 0.38	0.832333
		Mean angular velocity, deg/s	511.4 ± 34.3	538.9 ± 21.3	63.096	608.8 ± 73.7	0.719053	525.9 ± 28.2	2.916
		Cumulative duration, s	48.0 ± 4.2	38.4 ± 6.1	0.113793	24.4 ± 3.9	0.0001	38.4 ± 5.7	0.23965
	New Stranger Cage Zone	Total Distance moved, cm	380.4 ± 47.0	303.0 ± 51.5	0.398809	284.0 ± 48.0	0.201084	244.3 ± 29.3	0.0216563
		Mean velocity, cm/s	8.75 ± 0.48	8.31 ± 0.51	1.21708	7.75 ± 0.35	0.127368	8.42 ± 0.34	1.42267
		Mean angular velocity, deg/s	511.3 ± 34.9	567.5 ± 25.9	0.258772	555.2 ± 27.8	0.5085	601.9 ± 27.4	0.0551803
		Cumulative duration, s	47.9 ± 7.0	36.6 ± 4.7	0.221257	38.7 ± 6.4	0.529535	31.5 ± 3.7	0.0525854
